# Supplementary material for: Large-scale gene analysis of rabbit atherosclerosis to discover new biomarkers for coronary artery disease
Source: Open Biol. 2019 Jan 23;9(1):180238. doi: 10.1098/rsob.180238 (PMC6367139; doi:10.1098/rsob.180238)
Supplement: Supplementary Table 2 [file rsob180238supp3.xlsx]

## Sheet: enrichment of cluster 1
Category	Term	Count	%	P Value	Genes	List Total	Pop Hits	Pop Total	Fold Enrichment	Bonferroni	Benjamini	FDR
GOTERM_BP_DIRECT	Cholesterol import	4	0.271003	0.00387616	APOA1, CD36, LDLR, SCARB1	1017	4	9991	9.82399	0.999986	0.996201	6.72216
GOTERM_BP_DIRECT	High-density lipoprotein particle clearance	3	0.203252	0.0288984	APOA2, SCARB1, APOM	1017	3	9991	9.82399	1	0.985124	40.8698
GOTERM_BP_DIRECT	High-density lipoprotein particle assembly	3	0.203252	0.0439207	APOA2, APOA1, APOM	1017	4	9991	7.36799	1	0.997238	62.9599
GOTERM_BP_DIRECT	Zymogen activation	3	0.203252	0.0438963	F12, CTSH, PRSS12	1017	5	9991	5.8944	1	0.99814	79.1969
GOTERM_BP_DIRECT	Low-density lipoprotein particle clearance	4	0.271003	0.026823	CD36, LDLR, SCARB1, ADIPOQ	1017	7	9991	5.61371	1	0.989849	38.564
GOTERM_BP_DIRECT	Positive regulation of cholesterol storage	3	0.203252	0.026823	CD36, SCARB1, SREBF2	1017	7	9991	5.61371	1	0.989849	38.564
GOTERM_BP_DIRECT	Fatty acid metabolic process	6	0.406504	0.00984838	ALKBH7, PRKAR2B, STAT5B, HADH, GPAM, MECR	1017	14	9991	4.21028	1	0.971293	16.2502
GOTERM_BP_DIRECT	Tricarboxylic acid cycle	7	0.474255	0.00924467	SDHB, CS, OGDHL, IDH1, OGDH, MDH2, MDH1	1017	19	9991	3.61937	1	0.977806	15.3306
GOTERM_BP_DIRECT	Lipid transport	8	0.542005	0.0102639	APOA1, LDLR, APOE, OSBPL7, SORL1, LBP, SCP2, VLDLR	1017	25	9991	3.14368	1	0.948231	16.8778
GOTERM_BP_DIRECT	Fatty acid beta-oxidation	6	0.406504	0.0452089	ACOX2, HSD17B4, ADIPOQ, SLC27A2, HADHA, PEX7	1017	21	9991	2.80685	1	0.996377	63.8532

## Sheet: enrichment of cluster 2
Category	Term	Count	%	PValue	Genes	List Total	Pop Hits	Pop Total	Fold Enrichment	Bonferroni	Benjamini	FDR
GOTERM_BP_DIRECT	Glycolytic process	8	1.30081	1.29258e-05	GAPDHS, ALDOA, HK3, HK2, ENO2,LPL, PGK2, ENO1	410	21	9991	9.28316	0.0223284	0.0223284	0.0218703
GOTERM_BP_DIRECT	Tricarboxylic acid cycle	7	1.13821	7.81394e-05	DLST, IDH3G, ACO2, ACO1, IDH2, DHTKD1, IDH3A	410	19	9991	8.97779	0.127607	0.06598	0.132142
GOTERM_BP_DIRECT	Positive regulation of interleukin-17 production	4	0.650407	0.0087898	NOD2, IL23A, MYD88, IL12B	410	11	9991	8.8612	1	0.854555	13.8771
GOTERM_BP_DIRECT	Positive regulation of interleukin-1 beta secretion	4	0.650407	0.0113684	WNT5A, NOD2, CASP4, PANX1	410	12	9991	8.12276	1	0.864316	17.5908
GOTERM_BP_DIRECT	Positive regulation of interleukin-12 production	4	0.650407	0.0214685	IL23A, IL12B, HSPD1, IDO1	410	15	9991	6.49821	1	0.906484	30.7356
GOTERM_BP_DIRECT	Regulation of angiogenesis	4	0.650407	0.0256376	LEP, WARS, ETS1, EFNA1	410	16	9991	6.09207	1	0.908191	35.5633
GOTERM_BP_DIRECT	Positive regulation of interleukin-6 production	6	0.97561	0.00429612	WNT5A, NOD2, NOD1, MYD88, ADORA2B, HSPD1	410	27	9991	5.41518	0.999459	0.777827	7.02634
GOTERM_BP_DIRECT	Regulation of insulin secretion	4	0.650407	0.0351775	LEP, SLC16A1, SYT9, IL1B	410	18	9991	5.41518	1	0.926226	45.4462
GOTERM_BP_DIRECT	Positive regulation of inflammatory response	5	0.813008	0.0230299	WNT5A, ETS1, S100A9, CX3CL1, IL17RB	410	27	9991	4.51265	1	0.908767	32.5822
GOTERM_BP_DIRECT	Glucose homeostasis	7	1.13821	0.0492767	LEP, RBP4, SLC16A1, BMP7, PDK4, PTCH1, PFKM	410	65	9991	2.62428	1	0.95727	57.4754

## Sheet: enrichment of cluster 3
Category	Term	Count	%	PValue	Genes	List Total	Pop Hits	Pop Total	Fold Enrichment	Bonferroni	Benjamini	FDR
GOTERM_BP_DIRECT	Elastic fiber assembly	4	0.414938	0.00101525	FBLN5, MYH11, LOX, MFAP4	645	4	9991	15.4899	0.887968	0.517925	1.74622
GOTERM_BP_DIRECT	Myoblast migration	3	0.311203	0.0523102	ROCK1, PLEKHO1, NET1	645	6	9991	7.74496	1	0.984	60.6159
GOTERM_BP_DIRECT	Smooth muscle contraction	4	0.414938	0.0167022	ROCK2, MYH11, PDE4D, HTR2A	645	9	9991	6.88441	1	0.938707	25.3316
GOTERM_BP_DIRECT	Sarcomere organization	8	0.829876	0.000114	FHOD3, LDB3, ACTN1, ACTN2, WDR1, ITGB1, CASQ2, FOXP1	645	19	9991	6.52207	0.217469	0.217469	0.197155
GOTERM_BP_DIRECT	Muscle organ development	4	0.414938	0.0227352	CHD2, ETV1, TRIM72, JPH1	645	10	9991	6.19597	1	0.945811	32.8908
GOTERM_BP_DIRECT	Muscle contraction	6	0.622407	0.0139552	SLMAP, CALD1, RYR3, ACTN2, LMOD1, MYOM1	645	23	9991	4.04085	1	0.919844	21.6302
GOTERM_BP_DIRECT	Integrin-mediated signaling pathway	11	1.14108	0.00132479	CUL3, CDH17, CTGF, ITGAV, ITGA8, ILK, ITGB6, ITGA1, ITGA10, ITGB1, PTPN11	645	51	9991	3.34096	0.942549	0.435245	2.27288
GOTERM_BP_DIRECT	Cell-matrix adhesion	8	0.829876	0.0328611	CTGF, ITGAV, ITGA8, ITGB6, ITGA1, ITGA10, EDA, JAM3	645	48	9991	2.58165	1	0.967575	43.9813
GOTERM_BP_DIRECT	Cell adhesion	12	1.24481	0.070999	PRKCA, SORBS2, ATP1B2, MPDZ, SUSD5, NLGN2, COL12A1, VCAN, COL8A1, LOC100358455, SPP1, FN1	645	104	9991	1.7873	1	0.989267	72.1193
GOTERM_BP_DIRECT	Intracellular signal transduction	21	2.17842	0.0332178	PRKCA, ADCY2, ADCY8, ADCY5, SOCS4, MYO9B, STK17A, DGKI, PLCL1, STAC2, ADCY9, GUCY1B3, STK39, ADCY10, CIT, STK38L, DCLK1, NET1, CDC42BPB, RASA2, SNTA1	645	200	9991	1.62644	1	0.963451	44.3386

## Sheet: enrichment of Cluster 4
Category	Term	Count	%	PValue	Genes	List Total	Pop Hits	Pop Total	Fold Enrichment	Bonferroni	Benjamini	FDR
GOTERM_BP_DIRECT	Regulation of immune System process	3	0.504202	0.0364082	SERPINF2, MCP2, TGFB3	391	8	9991	9.58216	1	0.983373	45.8261
GOTERM_BP_DIRECT	Immune effector process	4	0.672269	0.0126061	MMP16, MMP14, MMP2, MMP11	391	13	9991	7.86229	1	0.999889	18.9152
GOTERM_BP_DIRECT	Fibrinolysis	3	0.504202	0.0662249	FGG, FGB, HRG	391	11	9991	6.96884	1	0.992699	67.7765
GOTERM_BP_DIRECT	regulation of cell migration	6	1.0084	0.00562046	BMP4, EYA1, KIF3A, SST, ERBB2, SOX9	391	30	9991	5.11049	0.999695	0.999695	8.89481
GOTERM_BP_DIRECT	Positive regulation of bone mineralization	5	0.840336	0.0150948	BMP4, OSR1, PTH, TGFB3, FBN2	391	25	9991	5.11049	1	0.995748	22.2278
GOTERM_BP_DIRECT	Negative regulation of epithelial cell proliferation	6	1.0084	0.0188993	BMP4, CDKN2B, PEX2, PAX6, SOX9, IFT74	391	40	9991	3.83286	1	0.989606	27.0468
GOTERM_BP_DIRECT	Hematopoietic progenitor cell differentiation	7	1.17647	0.019669	BMP4, SSBP3, PTPRZ1, PYGO1, SIPA1L3, ZBTB24, PTPRQ	391	55	9991	3.25213	1	0.971725	27.987
GOTERM_BP_DIRECT	Smoothened signaling pathway	6	1.0084	0.0444807	BMP4, KIF3A, DZIP1, PAX6, BOC, ARL3	391	50	9991	3.06629	1	0.987169	52.8585
GOTERM_BP_DIRECT	Positive regulation of ERK1 and ERK2 cascade	10	1.68067	0.0190527	BMP4, DNAJC27, GPR183, TNFAIP8L3, ALOX15, FGG, FAM150A, FGB, SERPINF2, JUN	391	103	9991	2.48082	1	0.980673	27.2351
GOTERM_BP_DIRECT	Cell adhesion	9	1.51261	0.0502112	NCAM1, ALCAM, HAPLN1, ATP1B1, CX3CR1, POSTN, VTN, CNTN4, CTNNA2	391	104	9991	2.21127	1	0.987113	57.3199
